# Supplementary material for: Xylochemical Synthesis and Biological Evaluation of Shancigusin C and Bletistrin G
Source: Molecules. 2021 May 27;26(11):3224. doi: 10.3390/molecules26113224 (PMC8198954; doi:10.3390/molecules26113224)
Supplement: Supplementary file 1 [file molecules-26-03224-s001.zip]

Archive with 1 entries (1 files):
- molecules-1229113-supplementary.pdf
